# Supplementary material for: Lemna gibba Clones Show Differences in Phenotypic Responses to the Light Environment
Source: Plants (Basel). 2025 Sep 11;14(18):2840. doi: 10.3390/plants14182840 (PMC12473672; doi:10.3390/plants14182840)
Supplement: Supplementary file 1 [file plants-14-02840-s001.zip]

Archive with 1 entries (1 files):
- plants-3820953-supplementary.pdf
